# Supplementary material for: Regression analysis for predicting the elasticity of liquid crystal elastomers
Source: Sci Rep. 2022 Nov 17;12:19788. doi: 10.1038/s41598-022-23897-0 (PMC9672114; doi:10.1038/s41598-022-23897-0)
Supplement: Supplementary file 2 — Supplementary Information. [file 41598_2022_23897_MOESM2_ESM.csv]

data name	MA	n_LJ_mc	n_LJ_sc	q	l_MM	l_LL	l_LM	k_0	CL	m_cl	n_MU_cl	n_LJ_cl	k_theta	l_MM_cl	l_LL_cl	l_LM_cl	r_asp	L_mov	N_ch	N_MU	N_solv	N_MU_cl	N_SCGB	N_LJ_ch	N_LJ_cl	N_LJ	N_cl	r_ch	r_cl	T_NI	IMO	T_elong	r_temp
data/20191126/SS/003_20190513_elongation_GBLJLCE_GB_AR32_sideGBLJ_LJcross2_3LJcross_m1s3_T30/sample01/T30_DRz6em5_NPT_z_out.csv	FALSE	1	3	0.3	null	1	0.5	500	FALSE	2	null	3	null	null	1	null	3.2	4.5	133	3990	3990	null	7980	15960	798	16758	266	0.005376344	0.010752688	4	1	3	0.75
data/20191126/SS/003_20190513_elongation_GBLJLCE_GB_AR32_sideGBLJ_LJcross2_3LJcross_m1s3_T30/sample01/T30_DRz6em5_NPT_z_out.csv	FALSE	1	3	0.3	null	1	0.5	500	FALSE	2	null	3	null	null	1	null	3.2	4.5	133	3990	3990	null	7980	15960	798	16758	266	0.005376344	0.010752688	4	2	3	0.75
data/20191126/SS/008_20190513_elongation_GBLJLCE_GB_AR32_sideGBLJ_GBcross2_m1s2_T35/sample01/T35_DRz6em5_NPT_z_out.csv	FALSE	1	2	0.3	null	1	0.5	500	FALSE	2	1	null	null	null	null	0.5	3.2	3.5	125	3750	4000	250	8000	11250	null	11250	250	0.006493506	0.012987013	4.4	1	3.5	0.795454545
data/20191126/SS/008_20190513_elongation_GBLJLCE_GB_AR32_sideGBLJ_GBcross2_m1s2_T35/sample01/T35_DRz6em5_NPT_z_out.csv	FALSE	1	2	0.3	null	1	0.5	500	FALSE	2	1	null	null	null	null	0.5	3.2	3.5	125	3750	4000	250	8000	11250	null	11250	250	0.006493506	0.012987013	4.4	2	3.5	0.795454545
data/20191126/SS/013_20190513_elongation_GBLJLCE_GB_AR32_sideGBLJ_GBcross2_m3s0_T28/sample01/T28_DRz6em5_NPT_z_out.csv	FALSE	3	null	0.3	null	1	0.5	500	FALSE	2	1	null	null	null	null	0.5	3.2	3.5	125	3750	4000	250	8000	11250	null	11250	250	0.006493506	0.012987013	4	1	2.8	0.7
data/20191126/SS/013_20190513_elongation_GBLJLCE_GB_AR32_sideGBLJ_GBcross2_m3s0_T28/sample01/T28_DRz6em5_NPT_z_out.csv	FALSE	3	null	0.3	null	1	0.5	500	FALSE	2	1	null	null	null	null	0.5	3.2	3.5	125	3750	4000	250	8000	11250	null	11250	250	0.006493506	0.012987013	4	2	2.8	0.7
data/20191126/SS/014_20190903_elongation_GBLJLCE_GB_AR32_sideGBLJ_LJcross2_5LJcross_m1s0_T42/sample03/T42_DRz6em5_NPT_z_out.csv	FALSE	1	null	0.3	null	1	0.5	500	FALSE	2	null	5	null	null	null	0.5	3.2	1.5	133	3990	3990	null	7980	3990	1330	5320	266	0.01	0.02	5.2	1	4.2	0.807692308
data/20191126/SS/014_20190903_elongation_GBLJLCE_GB_AR32_sideGBLJ_LJcross2_5LJcross_m1s0_T42/sample03/T42_DRz6em5_NPT_z_out.csv	FALSE	1	null	0.3	null	1	0.5	500	FALSE	2	null	5	null	null	null	0.5	3.2	1.5	133	3990	3990	null	7980	3990	1330	5320	266	0.01	0.02	5.2	2	4.2	0.807692308
data/20191126/SS/016_20190903_elongation_GBLJLCE_GB_AR32_sideGBLJ_LJcross2_5LJcross_m1s2_T32/sample09/T32_DRz6em5_NPT_z_out.csv	FALSE	1	2	0.3	null	1	0.5	500	FALSE	2	null	5	null	null	null	0.5	3.2	3.5	133	3990	3990	null	7980	11970	1330	13300	266	0.00625	0.0125	4.2	1	3.2	0.761904762
data/20191126/SS/016_20190903_elongation_GBLJLCE_GB_AR32_sideGBLJ_LJcross2_5LJcross_m1s2_T32/sample09/T32_DRz6em5_NPT_z_out.csv	FALSE	1	2	0.3	null	1	0.5	500	FALSE	2	null	5	null	null	null	0.5	3.2	3.5	133	3990	3990	null	7980	11970	1330	13300	266	0.00625	0.0125	4.2	2	3.2	0.761904762
data/20191126/SS/020_20190830_elongation_GBLJLCE_GB_AR32_sideGBLJ_LJcross2_3LJcross_angle_k10_m1s0_T46/sample01/T46_DRz6em5_NPT_z_out.csv	FALSE	1	null	0.3	null	1	0.5	500	FALSE	2	null	3	10	null	1	null	3.2	1.5	133	3990	3990	null	7980	3990	798	4788	266	0.010416667	0.020833333	5.3	1	4.6	0.867924528
data/20191126/SS/020_20190830_elongation_GBLJLCE_GB_AR32_sideGBLJ_LJcross2_3LJcross_angle_k10_m1s0_T46/sample01/T46_DRz6em5_NPT_z_out.csv	FALSE	1	null	0.3	null	1	0.5	500	FALSE	2	null	3	10	null	1	null	3.2	1.5	133	3990	3990	null	7980	3990	798	4788	266	0.010416667	0.020833333	5.3	2	4.6	0.867924528
data/matome/side1LJcross2_L1_cross266_ele/data1/T46_DRz6em5_NPT_z_out.csv	FALSE	null	null	0.3	1	null	null	500	FALSE	2	null	1	null	null	null	0.5	3	1.5	133	3990	3990	null	7980	null	266	266	266	0.016129032	0.032258065	5	1	4.6	0.92
data/matome/side1LJcross2_L1_cross266_ele/data1/T46_DRz6em5_NPT_z_out.csv	FALSE	null	null	0.3	1	null	null	500	FALSE	2	null	1	null	null	null	0.5	3	1.5	133	3990	3990	null	7980	null	266	266	266	0.016129032	0.032258065	5	2	4.6	0.92
data/matome/side3LJcross2_L1_cross670/data1/T42_DRz6em5_NPT_z_out.csv	FALSE	null	null	null	1	null	null	500	FALSE	6	null	3	null	null	null	0.15	3	1.5	133	3990	3990	null	7980	null	2394	2394	798	0.012820513	0.076923077	4.6	1	4.2	0.913043478
data/matome/side3LJcross2_L1_cross670/data1/T42_DRz6em5_NPT_z_out.csv	FALSE	null	null	null	1	null	null	500	FALSE	6	null	3	null	null	null	0.15	3	1.5	133	3990	3990	null	7980	null	2394	2394	798	0.012820513	0.076923077	4.6	2	4.2	0.913043478
data/matome/sideGBcross_L3/data1/GBside_DR6em5_T40_z_out.csv	FALSE	null	null	null	1	null	null	500	FALSE	2	1	null	null	1	null	null	3	1.5	125	3750	4000	250	8000	null	null	null	250	0.015625	0.03125	5	1	4	0.8
data/matome/sideGBcross_L3/data1/GBside_DR6em5_T40_z_out.csv	FALSE	null	null	null	1	null	null	500	FALSE	2	1	null	null	1	null	null	3	1.5	125	3750	4000	250	8000	null	null	null	250	0.015625	0.03125	5	2	4	0.8
data/matome/sideGBcross2_L1_cross250_ele/data1/T48_DRz6em5_NPT_z_out.csv	FALSE	null	null	0.3	1	null	null	500	FALSE	2	1	null	null	1	null	0.15	3	1.5	125	3750	4000	250	8000	null	null	null	250	0.015625	0.03125	5.2	1	4.8	0.923076923
data/matome/sideGBcross2_L1_cross250_ele/data1/T48_DRz6em5_NPT_z_out.csv	FALSE	null	null	0.3	1	null	null	500	FALSE	2	1	null	null	1	null	0.15	3	1.5	125	3750	4000	250	8000	null	null	null	250	0.015625	0.03125	5.2	2	4.8	0.923076923
data/matome/sideGBcross2_L3_ele/data1/T46_DRz6em5_NPT_z_out.csv	FALSE	null	null	0.3	3	null	null	500	FALSE	2	1	null	null	1	1	null	3	3.5	125	3750	4000	250	8000	null	null	null	250	0.015625	0.03125	5.2	1	4.6	0.884615385
data/matome/sideGBcross2_L3_ele/data1/T46_DRz6em5_NPT_z_out.csv	FALSE	null	null	0.3	3	null	null	500	FALSE	2	1	null	null	1	1	null	3	3.5	125	3750	4000	250	8000	null	null	null	250	0.015625	0.03125	5.2	2	4.6	0.884615385
data/matome/sideGBcross2_L3_swell10/data1/T42_DRz6em5_NPT_z_out.csv	FALSE	null	null	null	3	null	null	500	FALSE	4	1	null	null	1	1	null	3	3.5	225	6300	800	900	8000	null	null	null	900	0.028125	0.1125	5	1	4.2	0.84
data/matome/sideGBcross2_L3_swell10/data1/T42_DRz6em5_NPT_z_out.csv	FALSE	null	null	null	3	null	null	500	FALSE	4	1	null	null	1	1	null	3	3.5	225	6300	800	900	8000	null	null	null	900	0.028125	0.1125	5	2	4.2	0.84
